# Supplementary material for: Characterization of novel CTNNB1 mutation in Craniopharyngioma by whole-genome sequencing
Source: Mol Cancer. 2021 Dec 18;20:168. doi: 10.1186/s12943-021-01468-7 (PMC8684236; doi:10.1186/s12943-021-01468-7)
Supplement: Supplementary file 1 — Additional file 1: Table S1. Sample information and quality of WGS data. [file 12943_2021_1468_MOESM1_ESM.xlsx]

## Sheet: Table S1
Table S1: Sample information and quality of WGS data
Sample ID	Gender	Age	Histology	Tumor											Normal
				Total_reads	Total_base	GC_content	Depth	Coverage	4X_cov	10X_cov	20X_cov	nonUniqueRate	uniqueRate	totalRate	Total_reads	Total_base	GC_content	Depth	Coverage	4X_cov	10X_cov	20X_cov	nonUniqueRate	uniqueRate	totalRate
CP1-2	Female	47	ACP	695328354	102220802365	0.4086	32.5964	0.9143	0.9098	0.9009	0.8709	0.0461593	0.94562	0.991779	659017073	96574038440	0.4076	30.822	0.9143	0.9094	0.9001	0.8595	0.0467894	0.945045	0.991834
CP11	Male	14	ACP	696752764	102320127483	0.4092	32.6295	0.921	0.9169	0.9063	0.8469	0.0549721	0.936203	0.991175	696820725	101608811992	0.4093	32.4025	0.9211	0.9169	0.9062	0.8457	0.0562585	0.932463	0.988722
CP12	Male	58	PCP	688768352	101152106127	0.4095	32.2561	0.9209	0.9168	0.906	0.8448	0.0507253	0.941097	0.991822	702494878	103255912055	0.4088	32.9272	0.9209	0.9169	0.9066	0.8494	0.0532734	0.938533	0.991806
CP13	Female	60	PCP	665821891	97381901422	0.4099	31.0538	0.9143	0.9096	0.9007	0.8629	0.04915	0.940917	0.990067	682522182	99846017366	0.4095	31.8397	0.9143	0.9098	0.9011	0.8684	0.0494678	0.940302	0.98977
CP15	Male	20	ACP	726234560	106552900767	0.4179	33.9792	0.9206	0.9165	0.9046	0.8436	0.0502802	0.941083	0.991363	713275521	104574326684	0.417	33.3476	0.9205	0.9163	0.9038	0.8383	0.0513523	0.940089	0.991441
CP16	Male	64	ACP	721056031	105814613907	0.4158	33.7434	0.9205	0.9164	0.9045	0.8435	0.0513153	0.940048	0.991363	737890773	108443471085	0.416	34.5821	0.9205	0.9166	0.9052	0.8485	0.0517432	0.939927	0.99167
CP18	Male	57	PCP	613776843	86418923027	0.4134	27.557	0.9204	0.9152	0.8987	0.7916	0.0545022	0.915879	0.970381	652479489	91471485081	0.4121	29.1684	0.9205	0.9156	0.9014	0.8133	0.0527197	0.916451	0.969171
CP19	Female	58	PCP	659142954	92277330277	0.4126	29.4248	0.9145	0.9092	0.8985	0.8412	0.0512243	0.915073	0.966297	656702217	92305979176	0.4123	29.4338	0.9145	0.9092	0.8987	0.8424	0.0504743	0.918207	0.968681
CP20	Female	28	ACP	751525912	109464838121	0.4085	34.9077	0.9144	0.9103	0.9022	0.879	0.0490594	0.9393	0.988359	744883397	108245955983	0.409	34.5213	0.9144	0.9102	0.9022	0.8785	0.0507326	0.936786	0.987519
CP21	Male	51	ACP	726828348	106492421337	0.4067	33.9592	0.9207	0.9168	0.9072	0.8543	0.0531106	0.937974	0.991085	677992425	99352324034	0.406	31.6837	0.9207	0.9166	0.906	0.8415	0.0559068	0.935044	0.990951
CP22	Female	52	ACP	745479738	99316179107	0.4089	31.6706	0.9151	0.9102	0.9014	0.8677	0.0525893	0.889741	0.94233	760730757	106230443531	0.4087	33.8787	0.9149	0.9107	0.9024	0.8784	0.0517778	0.916666	0.968444
CP23	Male	56	ACP	600584540	85990195387	0.4084	27.4216	0.9215	0.9177	0.9034	0.8062	0.0645877	0.91271	0.977298	572465582	81602438322	0.4083	26.0225	0.9214	0.9171	0.9008	0.7798	0.0680941	0.90634	0.974434
CP24	Male	24	ACP	595401397	85274100914	0.4085	27.193	0.9214	0.9174	0.9033	0.8044	0.0602311	0.916496	0.976727	556346402	79414329318	0.4086	25.3247	0.9213	0.9169	0.8997	0.7662	0.0661027	0.909026	0.975129
CP25	Female	46	ACP	627153227	89473892924	0.4098	28.5323	0.9153	0.9114	0.9035	0.8525	0.0613391	0.912282	0.973621	600065680	85868529570	0.4089	27.3826	0.9153	0.911	0.903	0.8371	0.0610592	0.914772	0.975831
CP26	Male	14	ACP	783187587	112973070757	0.4079	36.0259	0.9219	0.919	0.9112	0.8697	0.0595423	0.92526	0.984802	665418273	95952521333	0.4061	30.5984	0.9217	0.918	0.9076	0.8378	0.0612581	0.923684	0.984942
CP27	Male	51	PCP	608766976	88203551377	0.4082	28.1271	0.9212	0.9171	0.9045	0.8111	0.0595934	0.925325	0.984918	720780556	104312623087	0.4083	33.2642	0.9214	0.9184	0.9099	0.8571	0.0612159	0.923265	0.984481
CP28	Female	9	ACP	682055732	98966735838	0.4099	31.5604	0.9154	0.9117	0.9046	0.8768	0.0565493	0.928002	0.984551	646645177	93507399849	0.4084	29.8197	0.9154	0.9114	0.9039	0.8636	0.0578591	0.924733	0.982592
CP31	Male	46	PCP	672552279	97199793027	0.4067	30.9956	0.9215	0.9179	0.9079	0.8403	0.0549773	0.930656	0.985633	657395569	94774713204	0.4052	30.2225	0.9215	0.9177	0.9071	0.8337	0.0604998	0.924586	0.985086
CP32	Male	64	ACP	646079815	93120628142	0.4071	29.6949	0.9215	0.9177	0.9064	0.8296	0.0585287	0.925896	0.984425	671406338	96720478143	0.4064	30.843	0.9215	0.9179	0.9076	0.8385	0.0608117	0.923318	0.98413
CP33	Male	61	PCP	642055715	92273771253	0.4063	29.4247	0.9214	0.9176	0.9056	0.8234	0.059888	0.922633	0.982521	759948987	109313314239	0.4069	34.8588	0.9216	0.9185	0.9103	0.864	0.0600342	0.922179	0.982213
CP34	Female	40	PCP	601258755	86356323116	0.4097	27.5397	0.9151	0.9108	0.9032	0.8373	0.0582177	0.92443	0.982648	608646914	87665395223	0.4067	27.9575	0.9152	0.9108	0.9032	0.8424	0.0582768	0.925306	0.983583
CP111	Male	49	ACP	478116286	70384336528	0.4088	22.7504	0.9235	0.9222	0.9035	0.6886	0.0533864	0.936764	0.99015	513996755	75783050993	0.4089	24.4953	0.9234	0.9222	0.9077	0.7563	0.0516299	0.939342	0.990972
CP133	Male	64	PCP	496539396	73189614530	0.414	23.6564	0.9234	0.9221	0.9052	0.72	0.0509904	0.939908	0.990898	495159031	73007296089	0.4106	23.5977	0.9234	0.9221	0.9053	0.7268	0.0512367	0.940058	0.991295
CP176	Female	28	ACP	484112428	71358103367	0.41	23.0646	0.9167	0.9153	0.9097	0.7193	0.0468747	0.943926	0.990801	481977928	71060881911	0.4112	22.9684	0.9166	0.9151	0.9092	0.7173	0.0465923	0.944449	0.991041
CP177	Male	62	ACP	485278650	71514922767	0.4116	23.1154	0.9233	0.9216	0.9022	0.7077	0.0498938	0.940843	0.990737	523048794	77144076791	0.41	24.9347	0.9233	0.9219	0.9077	0.7713	0.0498518	0.941614	0.991466
CP178	Male	27	PCP	515298397	75904496801	0.4089	24.5345	0.9235	0.9224	0.9088	0.7608	0.0523557	0.938119	0.990475	560442464	82587494891	0.4078	26.6945	0.9236	0.9226	0.9133	0.8132	0.0526464	0.938593	0.991239
totalReads: total reads number of clean data after removal of PCR duplications
totalBase:total base number of clean data after removal of PCR duplication
GC_content: GC content
Coverage: Coverage of whole genome (hg19),aquired from the final bam file
Depth: average depth
4X_cov: proportion of the sites covered not less than 4 times
10X_cov: proportion of the sites covered not less than 10 times
20X_cov: proportion of the sites covered not less than 20 times
nonUniqueRate: nonUnique mapping reads/total reads
UniqueRate: unique mapping reads/total reads
totalRate: total mapping reads/total reads
