# Supplementary material for: Characterization of novel CTNNB1 mutation in Craniopharyngioma by whole-genome sequencing
Source: Mol Cancer. 2021 Dec 18;20:168. doi: 10.1186/s12943-021-01468-7 (PMC8684236; doi:10.1186/s12943-021-01468-7)
Supplement: Supplementary file 3 — Additional file 3: Table S2. The detailed information of variants spectrum for each patient. [file 12943_2021_1468_MOESM3_ESM.xlsx]

## Sheet: Sheet1
Table S2: The detailed information of variants spectrum for each patient
		UTR			up & down stream				Coding region					splicing	intergenic	intronic	ncRNA
		UTR3	UTR5	total	upstream	downstream	upstream;downstream	total	nonsynonymous_SNV	synonymous_SNV	stopgain	frameshift_deletion	total				ncRNA_exonic	ncRNA_intronic	ncRNA_splicing	total
	total	151	37	188	118	136	6	260	164	62	9	10	243	4	11876	6785	89	1326	1	1416
	average	5.81	1.42	7.23	4.54	5.23	0.23	10	6.31	2.38	0.35	0.31	9.35	0.15	456.77	260.96	3.42	51	0.04	54.46
CP111	1526	6	1	7	4	8	0	12	13	6	0	2	21	0	935	453	3	95	0	98
CP11	311	0	0	0	5	4	0	9	3	3	0	0	6	0	159	110	1	26	0	27
CP1-2	191	1	0	1	5	1	0	6	4	1	0	0	5	0	105	61	3	10	0	13
CP12	1453	7	3	10	8	11	0	19	9	6	0	0	15	0	784	528	6	91	0	97
CP133	1137	6	1	7	13	7	1	21	9	1	2	2	14	0	631	389	8	67	0	75
CP13	1969	20	7	27	5	11	1	17	9	8	0	0	17	0	1168	608	6	126	0	132
CP15	169	1	0	1	2	2	0	4	3	1	0	0	4	0	82	69	1	8	0	9
CP16	1494	10	2	12	5	8	0	13	10	2	0	0	12	0	900	451	12	94	0	106
CP176	245	4	1	5	5	1	0	6	1	0	0	0	1	1	132	75	2	23	0	25
CP177	524	7	2	9	4	4	0	8	5	0	0	0	5	0	307	155	4	36	0	40
CP178	153	3	1	4	1	1	0	2	0	1	0	0	1	0	88	45	1	12	0	13
CP18	549	4	0	4	1	1	0	2	4	3	0	0	7	1	304	184	2	45	0	47
CP19	1425	10	3	13	8	10	1	19	14	1	0	0	15	1	819	456	7	95	0	102
CP20	423	3	0	3	3	1	0	4	4	4	0	0	8	0	227	157	0	24	0	24
CP21	1369	10	2	12	6	9	1	16	13	2	1	1	17	1	796	440	5	82	0	87
CP22	1275	15	2	17	6	6	0	12	10	2	1	0	13	0	733	421	6	73	0	79
CP23	1183	11	3	14	6	11	0	17	7	2	0	0	9	0	653	419	5	66	0	71
CP24	711	7	1	8	1	7	0	8	6	1	0	0	7	0	391	244	0	53	0	53
CP25	485	1	1	2	3	5	1	9	6	1	0	0	7	0	277	157	0	33	0	33
CP26	124	0	0	0	3	2	0	5	0	1	0	0	1	0	67	42	0	9	0	9
CP27	242	1	0	1	1	0	0	1	1	0	0	0	1	0	146	88	1	4	0	5
CP28	154	0	0	0	1	0	0	1	0	1	0	0	1	0	83	55	2	12	0	14
CP31	812	6	1	7	8	10	0	18	8	3	0	0	11	0	486	236	1	53	0	54
CP32	1447	8	2	10	6	9	0	15	15	7	2	2	26	0	828	473	8	87	0	95
CP33	1249	10	4	14	7	5	1	13	9	4	3	1	17	0	695	416	3	90	1	94
CP34	152	0	0	0	1	2	0	3	1	1	0	0	2	0	80	53	2	12	0	14
