# Supplementary material for: Characterization of novel CTNNB1 mutation in Craniopharyngioma by whole-genome sequencing
Source: Mol Cancer. 2021 Dec 18;20:168. doi: 10.1186/s12943-021-01468-7 (PMC8684236; doi:10.1186/s12943-021-01468-7)
Supplement: Supplementary file 5 — Additional file 5: Table S4. Exonic mutations in genes listed in Fig. 3a. [file 12943_2021_1468_MOESM5_ESM.xlsx]

## Sheet: Table S4
Table S4: Exonic mutations in genes listed in figure 3a.
Gene.refGene	Chr	Start	End	Ref	Alt	Func.refGene	ExonicFunc.refGene	cytoBand	Transcript_strand	Transcript_Exon	cDNA_Change	Protein_ Change	Refseq_mRNA_Id	Refseq_prot_Id	SwissProt_entry_Id	Uniprot_identifier	snp142	COSMIC_ID	COSMIC_tissue_type_affected	Description	Sample	Domain
CTNNB1	chr3	41266097	41266097	G	T	exonic	nonsynonymous SNV	3p22.1	+	3	c.G94T	p.D32Y	NM_001098209	NP_001091679	CTNB1_HUMAN	P35222-1	rs28931588	COSM5661	OCCURENCE=38(liver),1(large_intestine),31(central_nervous_system),4(biliary_tract),10(ovary),1(bone),13(stomach),1(urinary_tract),4(soft_tissue),18(pancreas),4(pituitary),15(skin),7(prostate),4(lung),2(small_intestine),39(endometrium)	Catenin beta-1	CP23	.
CTNNB1	chr3	41266098	41266098	A	G	exonic	nonsynonymous SNV	3p22.1	+	3	c.A95G	p.D32G	NM_001098209	NP_001091679	CTNB1_HUMAN	P35222-1	rs121913396	COSM5681	OCCURENCE=53(liver),1(adrenal_gland),3(cervix),4(large_intestine),6(central_nervous_system),3(ovary),1(NS),9(stomach),1(urinary_tract),3(soft_tissue),11(pancreas),1(pituitary),6(skin),1(prostate),1(lung),2(small_intestine),6(endometrium)	Catenin beta-1	CP21	.
CTNNB1	chr3	41266101	41266101	C	G	exonic	nonsynonymous SNV	3p22.1	+	3	c.C98G	p.S33C	NM_001098209	NP_001091679	CTNB1_HUMAN	P35222-1	rs121913400	COSM5677	OCCURENCE=3(breast),2(parathyroid),73(liver),1(oesophagus),2(adrenal_gland),3(large_intestine),42(central_nervous_system),6(biliary_tract),24(ovary),2(bone),2(NS),14(stomach),1(kidney),11(soft_tissue),2(urinary_tract),11(pancreas),12(pituitary),4(skin),3(prostate),11(lung),2(upper_aerodigestive_tract),1(testis),1(small_intestine),31(endometrium)	Catenin beta-1	CP22,CP177	Phosphoserine
CTNNB1	chr3	41266103	41266103	G	A	exonic	nonsynonymous SNV	3p22.1	+	3	c.G100A	p.G34R	NM_001098209	NP_001091679	CTNB1_HUMAN	P35222-1	rs121913399	COSM5686	OCCURENCE=1(female_genital_tract_(site_indeterminate)),34(liver),2(adrenal_gland),2(large_intestine),19(central_nervous_system),6(ovary),5(stomach),1(soft_tissue),1(urinary_tract),15(pancreas),4(pituitary),7(skin),4(lung),1(testis),12(endometrium)	Catenin beta-1	CP20,CP32	.
CTNNB1	chr3	41266110	41266110	A	C	exonic	nonsynonymous SNV	3p22.1	+	3	c.A107C	p.H36P	NM_001098209	NP_001091679	CTNB1_HUMAN	P35222-1	.	COSM5678	OCCURENCE=41(liver),2(adrenal_gland),1(large_intestine),1(soft_tissue),10(kidney),1(pituitary)	Catenin beta-1	CP16	.
CTNNB1	chr3	41266113	41266113	C	T	exonic	nonsynonymous SNV	3p22.1	+	3	c.C110T	p.S37F	NM_001098209	NP_001091679	CTNB1_HUMAN	P35222-1	rs121913403	COSM5662	OCCURENCE=36(liver),7(oesophagus),1(adrenal_gland),3(cervix),6(large_intestine),14(central_nervous_system),11(biliary_tract),18(ovary),31(stomach),3(soft_tissue),7(urinary_tract),28(pancreas),10(pituitary),29(skin),3(prostate),26(lung),4(thyroid),1(upper_aerodigestive_tract),3(testis),6(small_intestine),55(endometrium)	Catenin beta-1	CP11	Phosphoserine
CTNNB1	chr3	41266124	41266124	A	G	exonic	nonsynonymous SNV	3p22.1	+	3	c.A121G	p.T41A	NM_001098209	NP_001091679	CTNB1_HUMAN	P35222-1	rs121913412	COSM5664	OCCURENCE=4(breast),169(liver),9(adrenal_gland),67(large_intestine),1(central_nervous_system),17(biliary_tract),6(ovary),1(bone),1(NS),2(stomach),2(haematopoietic_and_lymphoid_tissue),2(urinary_tract),21(kidney),819(soft_tissue),4(pancreas),1(pituitary),9(skin),14(prostate),7(lung),2(upper_aerodigestive_tract),3(small_intestine),19(endometrium)	Catenin beta-1	CP24	Phosphothreonine
CTNNB1	chr3	41266136	41266136	T	C	exonic	nonsynonymous SNV	3p22.1	+	3	c.T133C	p.S45P	NM_001098209	NP_001091679	CTNB1_HUMAN	P35222-1	rs121913407	COSM5663	OCCURENCE=116(liver),90(adrenal_gland),14(large_intestine),7(biliary_tract),1(ovary),1(bone),6(NS),4(urinary_tract),98(soft_tissue),30(kidney),3(pancreas),3(pituitary),5(skin),12(prostate),3(lung),4(thyroid),2(upper_aerodigestive_tract),1(small_intestine),9(endometrium)	Catenin beta-1	CP25	Phosphoserine
CTNNB1	chr3	41266131	41266131	C	G	exonic	nonsynonymous SNV	3p22.1	+	3	c.C128G	p.A43G	NM_001098209	NP_001091679	CTNB1_HUMAN	P35222-1	.		.	Catenin beta-1	CP111	.
CTNNB1	chr3	41266133	41266171	CCTTCTCTGAGTGGTAAAGGCAATCCTGAGGAAGAGGAT	-	exonic	frameshift deletion	3p22.1	+	3	c.129_168del	p.S44fs	NM_001098209	NP_001091679	CTNB1_HUMAN	P35222-1	.		.	Catenin beta-1	CP111	.
BRAF	chr7	140453136	140453136	A	T	exonic	nonsynonymous SNV	7q34	-	15	c.T1799A	p.V600E	NM_004333	NP_004324	BRAF_HUMAN	P15056-1	rs113488022	COSM476	OCCURENCE=9(salivary_gland),20(breast),1(female_genital_tract_(site_indeterminate)),18(liver),2(oesophagus),4(genital_tract),4(adrenal_gland),3(meninges),5195(large_intestine),413(central_nervous_system),28(biliary_tract),258(ovary),1(pleura),36(bone),1038(NS),704(haematopoietic_and_lymphoid_tissue),4(stomach),56(soft_tissue),30(kidney),9(urinary_tract),22(pancreas),3(autonomic_ganglia),91(pituit…	Serine/threonine-protein kinase B-raf	CP12, CP13, CP18, CP19, CP31, CP33, CP133	Protein kinase
AHNAK	chr11	62289319	62289319	T	C	exonic	synonymous SNV	11q12.3	-	5	c.A12570G	p.K4190K	NM_001346445	NP_001333374	AHNK_HUMAN	Q09666-1	.	COSM6596866,COSM6596865	OCCURENCE=1(large_intestine)	Neuroblast differentiation-associated protein AHNAK	CP34	.
AHNAK	chr11	62293786	62293786	A	G	exonic	synonymous SNV	11q12.3	-	5	c.T8103C	p.N2701N	NM_001346445	NP_001333374	AHNK_HUMAN	Q09666-1	.	COSM6596828,COSM6596827	OCCURENCE=1(large_intestine)	Neuroblast differentiation-associated protein AHNAK	CP1-2	.
AHNAK	chr11	62294170	62294170	G	A	exonic	synonymous SNV	11q12.3	-	5	c.C7719T	p.N2573N	NM_001346445	NP_001333374	AHNK_HUMAN	Q09666-1	.	COSM5956500,COSM5956501	OCCURENCE=1(haematopoietic_and_lymphoid_tissue)	Neuroblast differentiation-associated protein AHNAK	CP20	.
AHNAK	chr11	62294352	62294352	T	C	exonic	nonsynonymous SNV	11q12.3	-	5	c.A7537G	p.M2513V	NM_001346445	NP_001333374	AHNK_HUMAN	Q09666-1	.	COSM1717998	OCCURENCE=1(skin)	Neuroblast differentiation-associated protein AHNAK	CP22	.
AHNAK	chr11	62297719	62297719	G	A	exonic	synonymous SNV	11q12.3	-	5	c.C4170T	p.F1390F	NM_001346445	NP_001333374	AHNK_HUMAN	Q09666-1	.		.	Neuroblast differentiation-associated protein AHNAK	CP13	.
FLG2	chr1	152325561	152325561	C	A	exonic	nonsynonymous SNV	1q21.3	-	3	c.G4701T	p.R1567S	NM_001014342	NP_001014364	FILA2_HUMAN	Q5D862-1	.		.	Filaggrin-2	CP1-2	.
FLG2	chr1	152328471	152328471	C	A	exonic	synonymous SNV	1q21.3	-	3	c.G1791T	p.G597G	NM_001014342	NP_001014364	FILA2_HUMAN	Q5D862-1	.	COSM2207008	OCCURENCE=1(breast),1(liver)	Filaggrin-2	CP11	.
ALMS1	chr2	73677678	73677678	G	A	exonic	nonsynonymous SNV	2p13.1	+	8	c.G4021A	p.V1341I	NM_015120	NP_055935	ALMS1_HUMAN	Q8TCU4-1	.	COSM4583627	OCCURENCE=1(large_intestine),1(bone),1(stomach),3(haematopoietic_and_lymphoid_tissue),1(kidney)	Alstrom syndrome protein 1	CP19	.
ALMS1	chr2	73677898	73677898	G	C	exonic	nonsynonymous SNV	2p13.1	+	8	c.G4241C	p.G1414A	NM_015120	NP_055935	ALMS1_HUMAN	Q8TCU4-1	rs6546837	COSM5001865	OCCURENCE=1(pancreas)	Alstrom syndrome protein 1	CP31	.
ALMS1	chr2	73677904	73677904	G	A	exonic	nonsynonymous SNV	2p13.1	+	8	c.G4247A	p.R1416Q	NM_015120	NP_055935	ALMS1_HUMAN	Q8TCU4-1	.	COSM5956417	OCCURENCE=2(large_intestine),1(haematopoietic_and_lymphoid_tissue)	Alstrom syndrome protein 1	CP31	.
TTN	chr2	179422169	179422169	G	T	exonic	nonsynonymous SNV	2q31.2	-	279	c.C82897A	p.L27633M	NM_001256850	NP_001243779	TITIN_HUMAN	Q8WZ42-1	.		.	Titin	CP12	Fibronectin type-III 101
TTN	chr2	179647001	179647001	G	A	exonic	synonymous SNV	2q31.2	-	20	c.C3318T	p.G1106G	NM_001256850	NP_001243779	TITIN_HUMAN	Q8WZ42-1	rs141768043	COSM1178785,	OCCURENCE=3(large_intestine),2(central_nervous_system),1(pancreas),1(prostate)	Titin	CP18	Ig-like 4
CD209	chr19	7810453	7810453	A	G	exonic	synonymous SNV	19p13.2	-	4	c.T699C	p.S233S	NM_021155	NP_066978	CD209_HUMAN	Q9NNX6-1	.	COSM1293907,COSM1293908	OCCURENCE=1(cervix)	CD209 antigen	CP15	.
CD209	chr19	7810970	7810970	G	A	exonic	nonsynonymous SNV	19p13.2	-	4	c.C182T	p.S61F	NM_021155	NP_066978	CD209_HUMAN	Q9NNX6-1	.		.	CD209 antigen	CP24	.
FAT2	chr5	150917494	150917494	C	G	exonic	nonsynonymous SNV	5q33.1	-	11	c.G9053C	p.G3018A	NM_001447	NP_001438	FAT2_HUMAN	Q9NYQ8-1	rs768056743	COSM3975334	OCCURENCE=1(central_nervous_system)	Protocadherin Fat 2	CP16	.
FAT2	chr5	150923338	150923338	G	-	exonic	stopgain	5q33.1	-	9	c.7350delC	p.Y2450X	NM_001447	NP_001438	FAT2_HUMAN	Q9NYQ8-1			.	Protocadherin Fat 2	CP22	Cadherin 21
ASXL2	chr2	25978983	25978983	C	-	exonic	frameshift deletion	2p23.3	-	9	c.940delG	p.V314fs	NM_018263	NP_060733	ASXL2_HUMAN	Q76L83-1	.		.	Putative Polycomb group protein ASXL2	CP32	DEUBAD
BLM	chr15	91304264	91304264	A	G	exonic	nonsynonymous SNV	15q26.1	+	7	c.A1661G	p.D554G	NM_000057	NP_000048	BLM_HUMAN	P54132-1	.		.	Bloom syndrome protein	CP19	.
FANCA	chr16	89809260	89809260	C	T	exonic	nonsynonymous SNV	16q24.3	-	37	c.G3713A	p.R1238K	NM_000135	NP_000126	FANCA_HUMAN	O15360-1	.		.	Fanconi anemia group A protein	CP25	.
FAT3	chr11	92088008	92088008	A	T	exonic	synonymous SNV	11q14.3	+	1	c.A2730T	p.A910A	NM_001008781	NP_001008781	FAT3_HUMAN	Q8TDW7-3	.		.	Protocadherin Fat 3	CP19	.
FBXW7	chr4	153249504	153249504	C	T	exonic	stopgain	4q31.3	-	9	c.G1274A	p.W425X	NM_033632	NP_361014	FBXW7_HUMAN	Q969H0-1	.		.	F-box/WD repeat-containing protein 7	CP33	WD 2
KMT2A	chr11	118343495	118343495	A	G	exonic	nonsynonymous SNV	11q23.3	+	3	c.A1621G	p.R541G	NM_001197104	NP_001184033	KMT2A_HUMAN	Q03164-1	.		.	Histone-lysine N-methyltransferase 2A	CP111	.
SOX2	chr3	181430610	181430610	C	G	exonic	nonsynonymous SNV	3q26.33	+	1	c.C462G	p.N154K	NM_003106	NP_003097	SOX2_HUMAN	P48431-1	.		.	Transcription factor SOX-2	CP13	.
TEC	chr4	48230510	48230510	T	C	exonic	nonsynonymous SNV	4p11	-	2	c.A122G	p.Y41C	NM_003215	NP_003206	TEC_HUMAN	P42680-1	.		.	Tyrosine-protein kinase Tec	CP16	PH
TFRC	chr3	195778934	195778934	T	C	exonic	nonsynonymous SNV	3q29	-	19	c.A2162G	p.Q721R	NM_003234	NP_003225	TFR1_HUMAN	P02786-1	.		.	Transferrin receptor protein 1	CP21	.
