# Supplementary material for: Characterization of novel CTNNB1 mutation in Craniopharyngioma by whole-genome sequencing
Source: Mol Cancer. 2021 Dec 18;20:168. doi: 10.1186/s12943-021-01468-7 (PMC8684236; doi:10.1186/s12943-021-01468-7)
Supplement: Supplementary file 6 — Additional file 6: Table S5. Deleterious missense mutations identified in CP. [file 12943_2021_1468_MOESM6_ESM.xlsx]

## Sheet: Table S5
Table S5: Deleterious missenses mutation identified in Craniopharygioma
Sample	Chr	Start	End	Ref	Alt	Func.refGene	Gene.refGene	ExonicFunc.refGene	AAChange.refGene	cytoBand	snp142	cosmic89	SIFT_pred	Polyphen2_HDIV_pred	LRT_pred	MutationTaster_pred	FATHMM_pred	Domain
CP11	chr3	41266113	41266113	C	T	exonic	CTNNB1	nonsynonymous SNV	CTNNB1:NM_001098209:exon3:c.C110T:p.S37F,CTNNB1:NM_001098210:exon3:c.C110T:p.S37F,CTNNB1:NM_001904:exon3:c.C110T:p.S37F,CTNNB1:NM_001330729:exon4:c.C89T:p.S30F	3p22.1	rs121913403	ID=COSM5662;OCCURENCE=36(liver),7(oesophagus),1(adrenal_gland),3(cervix),6(large_intestine),14(central_nervous_system),11(biliary_tract),18(ovary),31(stomach),3(soft_tissue),7(urinary_tract),28(pancreas),10(pituitary),29(skin),3(prostate),26(lung),4(thyroid),1(upper_aerodigestive_tract),3(testis),6(small_intestine),55(endometrium)	D	D	D	D	T	Phosphoserine
CP11	chr1	26881201	26881201	C	T	exonic	RPS6KA1	nonsynonymous SNV	RPS6KA1:NM_001006665:exon8:c.C755T:p.A252V,RPS6KA1:NM_001330441:exon8:c.C680T:p.A227V,RPS6KA1:NM_002953:exon9:c.C728T:p.A243V	1p36.11	.	.	T	D	D	D	T	Protein kinase 1
CP111	chr3	184294689	184294689	G	A	exonic	EPHB3	nonsynonymous SNV	EPHB3:NM_004443:exon5:c.G1072A:p.E358K	3q27.1	rs201322151	ID=COSM730191;OCCURENCE=1(lung)	D	D	D	D	T	Fibronectin type-III 1
CP111	chr7	78150930	78150930	C	T	exonic	MAGI2	nonsynonymous SNV	MAGI2:NM_001301128:exon4:c.G571A:p.E191K,MAGI2:NM_012301:exon4:c.G571A:p.E191K	7q21.11	.	.	D	D	U	D	T	Guanylase kinase-like
CP111	chr19	13059596	13059596	A	C	exonic	RAD23A	nonsynonymous SNV	RAD23A:NM_001270362:exon5:c.A569C:p.N190T,RAD23A:NM_001270363:exon5:c.A569C:p.N190T,RAD23A:NM_005053:exon5:c.A569C:p.N190T	19p13.2	.	.	D	D	D	D	T	UBA 1
CP12	chr7	140453136	140453136	A	T	exonic	BRAF	nonsynonymous SNV	BRAF:NM_004333:exon15:c.T1799A:p.V600E	7q34	rs113488022	ID=COSM476;OCCURENCE=9(salivary_gland),20(breast),1(female_genital_tract_(site_indeterminate)),18(liver),2(oesophagus),4(genital_tract),4(adrenal_gland),3(meninges),5195(large_intestine),413(central_nervous_system),28(biliary_tract),258(ovary),1(pleura),36(bone),1038(NS),704(haematopoietic_and_lymphoid_tissue),4(stomach),56(soft_tissue),30(kidney),9(urinary_tract),22(pancreas),3(autonomic_ganglia…	D	D	D	D	D	Protein kinase
CP12	chr1	34046407	34046407	G	A	exonic	CSMD2	nonsynonymous SNV	CSMD2:NM_001281956:exon48:c.C7333T:p.R2445C,CSMD2:NM_052896:exon49:c.C7339T:p.R2447C	1p35.1	.	.	D	D	D	D	T	CUB14
CP12	chr2	179422169	179422169	G	T	exonic	TTN	nonsynonymous SNV	TTN:NM_003319:exon157:c.C60625A:p.L20209M,TTN:NM_133432:exon158:c.C61000A:p.L20334M,TTN:NM_133437:exon158:c.C61201A:p.L20401M,TTN:NM_133378:exon278:c.C80116A:p.L26706M,TTN:NM_001256850:exon279:c.C82897A:p.L27633M,TTN:NM_001267550:exon329:c.C87820A:p.L29274M	2q31.2	.	.	D	D	.	D	T	Fibronectin type-III 46
CP1-2	chr20	43851631	43851631	C	A	exonic	SEMG2	nonsynonymous SNV	SEMG2:NM_003008:exon2:c.C1358A:p.P453H	20q13.12	.	ID=COSM1130626;OCCURENCE=2(oesophagus),1(haematopoietic_and_lymphoid_tissue),1(prostate)	D	D	.	N	T	Repeat-rich region
CP13	chr7	140453136	140453136	A	T	exonic	BRAF	nonsynonymous SNV	BRAF:NM_004333:exon15:c.T1799A:p.V600E	7q34	rs113488022	ID=COSM476;OCCURENCE=9(salivary_gland),20(breast),1(female_genital_tract_(site_indeterminate)),18(liver),2(oesophagus),4(genital_tract),4(adrenal_gland),3(meninges),5195(large_intestine),413(central_nervous_system),28(biliary_tract),258(ovary),1(pleura),36(bone),1038(NS),704(haematopoietic_and_lymphoid_tissue),4(stomach),56(soft_tissue),30(kidney),9(urinary_tract),22(pancreas),3(autonomic_ganglia…	D	D	D	D	D	Protein kinase
CP13	chr19	5587938	5587938	C	T	exonic	SAFB2	nonsynonymous SNV	SAFB2:NM_014649:exon19:c.G2579A:p.R860H	19p13.3	.	.	D	D	N	N	T	Interaction with SAFB1
CP133	chr17	970420	970420	G	C	exonic	ABR	nonsynonymous SNV	ABR:NM_001282149:exon5:c.C425G:p.P142R,ABR:NM_001092:exon9:c.C968G:p.P323R,ABR:NM_001159746:exon10:c.C941G:p.P314R,ABR:NM_001322840:exon10:c.C941G:p.P314R,ABR:NM_001322841:exon10:c.C1856G:p.P619R,ABR:NM_021962:exon10:c.C1079G:p.P360R	17p13.3	.	.	T	P	D	D	T	PH domain
CP133	chr7	140453136	140453136	A	T	exonic	BRAF	nonsynonymous SNV	BRAF:NM_004333:exon15:c.T1799A:p.V600E	7q34	rs113488022	ID=COSM476;OCCURENCE=9(salivary_gland),20(breast),1(female_genital_tract_(site_indeterminate)),18(liver),2(oesophagus),4(genital_tract),4(adrenal_gland),3(meninges),5195(large_intestine),413(central_nervous_system),28(biliary_tract),258(ovary),1(pleura),36(bone),1038(NS),704(haematopoietic_and_lymphoid_tissue),4(stomach),56(soft_tissue),30(kidney),9(urinary_tract),22(pancreas),3(autonomic_ganglia…	D	D	D	D	D	Protein kinase
CP15	chr13	25021323	25021323	A	G	exonic	PARP4	nonsynonymous SNV	PARP4:NM_006437:exon26:c.T3116C:p.I1039T	13q12.12	rs73172125	ID=COSM147647;OCCURENCE=1(breast),1(liver),1(oesophagus),1(cervix),5(large_intestine),1(central_nervous_system),1(biliary_tract),2(stomach),2(haematopoietic_and_lymphoid_tissue),1(urinary_tract),1(kidney),1(skin),4(prostate),2(lung),3(thyroid),15(upper_aerodigestive_tract)	D	P	D	D	T	VWFA
CP16	chr2	238257302	238257302	T	C	exonic	COL6A3	nonsynonymous SNV	COL6A3:NM_057166:exon26:c.A5063G:p.D1688G,COL6A3:NM_057167:exon28:c.A6266G:p.D2089G,COL6A3:NM_004369:exon29:c.A6884G:p.D2295G	2q37.3	.	.	T	D	N	D	D	Collagen-like 4
CP16	chr4	48230510	48230510	T	C	exonic	TEC	nonsynonymous SNV	TEC:NM_003215:exon2:c.A122G:p.Y41C	4p11	.	.	D	D	D	D	T	PH
CP177	chr3	41266101	41266101	C	G	exonic	CTNNB1	nonsynonymous SNV	CTNNB1:NM_001098209:exon3:c.C98G:p.S33C,CTNNB1:NM_001098210:exon3:c.C98G:p.S33C,CTNNB1:NM_001904:exon3:c.C98G:p.S33C,CTNNB1:NM_001330729:exon4:c.C77G:p.S26C	3p22.1	rs121913400	ID=COSM5677;OCCURENCE=3(breast),2(parathyroid),73(liver),1(oesophagus),2(adrenal_gland),3(large_intestine),42(central_nervous_system),6(biliary_tract),24(ovary),2(bone),2(NS),14(stomach),1(kidney),11(soft_tissue),2(urinary_tract),11(pancreas),12(pituitary),4(skin),3(prostate),11(lung),2(upper_aerodigestive_tract),1(testis),1(small_intestine),31(endometrium)	D	D	D	D	T	Phosphoserine
CP18	chr7	140453136	140453136	A	T	exonic	BRAF	nonsynonymous SNV	BRAF:NM_004333:exon15:c.T1799A:p.V600E	7q34	rs113488022	ID=COSM476;OCCURENCE=9(salivary_gland),20(breast),1(female_genital_tract_(site_indeterminate)),18(liver),2(oesophagus),4(genital_tract),4(adrenal_gland),3(meninges),5195(large_intestine),413(central_nervous_system),28(biliary_tract),258(ovary),1(pleura),36(bone),1038(NS),704(haematopoietic_and_lymphoid_tissue),4(stomach),56(soft_tissue),30(kidney),9(urinary_tract),22(pancreas),3(autonomic_ganglia…	D	D	D	D	D	Protein kinase
CP19	chr7	140453136	140453136	A	T	exonic	BRAF	nonsynonymous SNV	BRAF:NM_004333:exon15:c.T1799A:p.V600E	7q34	rs113488022	ID=COSM476;OCCURENCE=9(salivary_gland),20(breast),1(female_genital_tract_(site_indeterminate)),18(liver),2(oesophagus),4(genital_tract),4(adrenal_gland),3(meninges),5195(large_intestine),413(central_nervous_system),28(biliary_tract),258(ovary),1(pleura),36(bone),1038(NS),704(haematopoietic_and_lymphoid_tissue),4(stomach),56(soft_tissue),30(kidney),9(urinary_tract),22(pancreas),3(autonomic_ganglia…	D	D	D	D	D	Protein kinase
CP19	chr7	6217545	6217545	G	T	exonic	CYTH3	nonsynonymous SNV	CYTH3:NM_004227:exon5:c.C277A:p.L93M	7p22.1	.	.	T	P	D	D	T	SEC7
CP19	chr1	89616187	89616187	A	T	exonic	GBP7	nonsynonymous SNV	GBP7:NM_207398:exon6:c.T697A:p.C233S	1p22.2	.	.	D	D	D	D	T	GB1/RHD3-type G
CP19	chr1	2541133	2541133	C	T	exonic	MMEL1	nonsynonymous SNV	MMEL1:NM_033467:exon5:c.G430A:p.D144N	1p36.32	rs149421419	.	T	P	D	D	T	Peptidase M13
CP19	chr13	111287019	111287019	G	C	exonic	NAXD	nonsynonymous SNV	NAXD:NM_001242883:exon4:c.G217C:p.D73H,NAXD:NM_001242881:exon7:c.G547C:p.D183H,NAXD:NM_001242882:exon7:c.G493C:p.D165H,NAXD:NM_018210:exon7:c.G547C:p.D183H	13q34	.	.	D	D	D	D	T	YjeF C-terminal
CP19	chr6	41037820	41037820	A	T	exonic	OARD1	nonsynonymous SNV	OARD1:NM_001329688:exon3:c.T238A:p.Y80N,OARD1:NM_001329689:exon3:c.T121A:p.Y41N,OARD1:NM_001329685:exon4:c.T238A:p.Y80N,OARD1:NM_001329686:exon4:c.T238A:p.Y80N,OARD1:NM_001329690:exon4:c.T238A:p.Y80N,OARD1:NM_001329691:exon4:c.T238A:p.Y80N,OARD1:NM_001329692:exon4:c.T238A:p.Y80N,OARD1:NM_001329693:exon4:c.T238A:p.Y80N,OARD1:NM_145063:exon4:c.T238A:p.Y80N,OARD1:NM_001329684:exon6:c.T238A:p.Y80N	6p21.1	.	.	T	D	D	D	T	Macro
CP21	chr1	45294085	45294085	G	A	exonic	PTCH2	nonsynonymous SNV	PTCH2:NM_001166292:exon13:c.C1592T:p.A531V,PTCH2:NM_003738:exon13:c.C1592T:p.A531V	1p34.1	.	.	T	D	D	D	D	SSD
CP22	chr3	41266101	41266101	C	G	exonic	CTNNB1	nonsynonymous SNV	CTNNB1:NM_001098209:exon3:c.C98G:p.S33C,CTNNB1:NM_001098210:exon3:c.C98G:p.S33C,CTNNB1:NM_001904:exon3:c.C98G:p.S33C,CTNNB1:NM_001330729:exon4:c.C77G:p.S26C	3p22.1	rs121913400	ID=COSM5677;OCCURENCE=3(breast),2(parathyroid),73(liver),1(oesophagus),2(adrenal_gland),3(large_intestine),42(central_nervous_system),6(biliary_tract),24(ovary),2(bone),2(NS),14(stomach),1(kidney),11(soft_tissue),2(urinary_tract),11(pancreas),12(pituitary),4(skin),3(prostate),11(lung),2(upper_aerodigestive_tract),1(testis),1(small_intestine),31(endometrium)	D	D	D	D	T	Phosphoserine
CP22	chr6	170595336	170595336	C	T	exonic	DLL1	nonsynonymous SNV	DLL1:NM_005618:exon5:c.G721A:p.G241R	6q27	.	.	D	D	U	D	T	EFGF-like 1
CP22	chr10	6156015	6156015	A	G	exonic	RBM17	nonsynonymous SNV	RBM17:NM_001145547:exon10:c.A934G:p.M312V,RBM17:NM_032905:exon10:c.A934G:p.M312V	10p15.1	.	.	D	D	D	D	.	RRM
CP23	chr16	731258	731258	T	C	exonic	STUB1	nonsynonymous SNV	STUB1:NM_001293197:exon2:c.T50C:p.L17P,STUB1:NM_005861:exon2:c.T266C:p.L89P	16p13.3	.	.	D	D	D	D	T	TPR2
CP24	chr3	41266124	41266124	A	G	exonic	CTNNB1	nonsynonymous SNV	CTNNB1:NM_001098209:exon3:c.A121G:p.T41A,CTNNB1:NM_001098210:exon3:c.A121G:p.T41A,CTNNB1:NM_001904:exon3:c.A121G:p.T41A,CTNNB1:NM_001330729:exon4:c.A100G:p.T34A	3p22.1	rs121913412	ID=COSM5664;OCCURENCE=4(breast),169(liver),9(adrenal_gland),67(large_intestine),1(central_nervous_system),17(biliary_tract),6(ovary),1(bone),1(NS),2(stomach),2(haematopoietic_and_lymphoid_tissue),2(urinary_tract),21(kidney),819(soft_tissue),4(pancreas),1(pituitary),9(skin),14(prostate),7(lung),2(upper_aerodigestive_tract),3(small_intestine),19(endometrium)	D	P	D	D	T	Phosphotheonine
CP24	chr11	65307598	65307598	C	G	exonic	LTBP3	nonsynonymous SNV	LTBP3:NM_001130144:exon24:c.G3271C:p.A1091P	11q13.1	.	.	T	D	U	D	D	EGF-like 12
CP25	chr3	41266136	41266136	T	C	exonic	CTNNB1	nonsynonymous SNV	CTNNB1:NM_001098209:exon3:c.T133C:p.S45P,CTNNB1:NM_001098210:exon3:c.T133C:p.S45P,CTNNB1:NM_001904:exon3:c.T133C:p.S45P,CTNNB1:NM_001330729:exon4:c.T112C:p.S38P	3p22.1	rs121913407	ID=COSM5663;OCCURENCE=116(liver),90(adrenal_gland),14(large_intestine),7(biliary_tract),1(ovary),1(bone),6(NS),4(urinary_tract),98(soft_tissue),30(kidney),3(pancreas),3(pituitary),5(skin),12(prostate),3(lung),4(thyroid),2(upper_aerodigestive_tract),1(small_intestine),9(endometrium)	D	D	D	D	T	Phosphoserine
CP31	chr7	140453136	140453136	A	T	exonic	BRAF	nonsynonymous SNV	BRAF:NM_004333:exon15:c.T1799A:p.V600E	7q34	rs113488022	ID=COSM476;OCCURENCE=9(salivary_gland),20(breast),1(female_genital_tract_(site_indeterminate)),18(liver),2(oesophagus),4(genital_tract),4(adrenal_gland),3(meninges),5195(large_intestine),413(central_nervous_system),28(biliary_tract),258(ovary),1(pleura),36(bone),1038(NS),704(haematopoietic_and_lymphoid_tissue),4(stomach),56(soft_tissue),30(kidney),9(urinary_tract),22(pancreas),3(autonomic_ganglia…	D	D	D	D	D	Protein kinase
CP32	chr11	64602586	64602586	G	A	exonic	CDC42BPG	nonsynonymous SNV	CDC42BPG:NM_017525:exon17:c.C1993T:p.R665W	11q13.1	.	.	D	D	N	N	T	Protein kinase
CP32	chr15	23931553	23931553	G	T	exonic	NDN	nonsynonymous SNV	NDN:NM_002487:exon1:c.C812A:p.T271N	15q11.2	.	.	D	B	D	D	T	MAGE
CP33	chr16	2350016	2350016	T	A	exonic	ABCA3	nonsynonymous SNV	ABCA3:NM_001089:exon13:c.A1601T:p.H534L	16p13.3	.	.	D	P	D	D	D	ABC-transporter like
CP33	chr7	140453136	140453136	A	T	exonic	BRAF	nonsynonymous SNV	BRAF:NM_004333:exon15:c.T1799A:p.V600E	7q34	rs113488022	ID=COSM476;OCCURENCE=9(salivary_gland),20(breast),1(female_genital_tract_(site_indeterminate)),18(liver),2(oesophagus),4(genital_tract),4(adrenal_gland),3(meninges),5195(large_intestine),413(central_nervous_system),28(biliary_tract),258(ovary),1(pleura),36(bone),1038(NS),704(haematopoietic_and_lymphoid_tissue),4(stomach),56(soft_tissue),30(kidney),9(urinary_tract),22(pancreas),3(autonomic_ganglia…	D	D	D	D	D	Protein kinase
CP33	chr12	130834403	130834403	A	G	exonic	PIWIL1	nonsynonymous SNV	PIWIL1:NM_001190971:exon9:c.A935G:p.Y312C,PIWIL1:NM_004764:exon9:c.A935G:p.Y312C	12q24.33	.	ID=COSM5462174;OCCURENCE=1(large_intestine)	D	D	D	D	T	PAZ
CP11	chr1	180914509	180914509	G	A	exonic	KIAA1614	nonsynonymous SNV	KIAA1614:NM_020950:exon9:c.G3358A:p.V1120M	1q25.3	.	.	D	D	N	D	T	.
CP111	chr18	31241640	31241640	C	A	exonic	ASXL3	nonsynonymous SNV	ASXL3:NM_030632:exon5:c.C416A:p.T139K	18q12.1	.	.	D	P	.	D	T	.
CP111	chr11	118343495	118343495	A	G	exonic	KMT2A	nonsynonymous SNV	KMT2A:NM_001197104:exon3:c.A1621G:p.R541G,KMT2A:NM_005933:exon3:c.A1621G:p.R541G	11q23.3	.	.	D	B	D	N	T	.
CP111	chr2	86344227	86344227	T	C	exonic	PTCD3	nonsynonymous SNV	PTCD3:NM_017952:exon6:c.T359C:p.I120T	2p11.2	.	.	D	D	D	D	T	.
CP111	chr16	24826582	24826582	G	A	exonic	TNRC6A	nonsynonymous SNV	TNRC6A:NM_001330520:exon18:c.G4640A:p.R1547H,TNRC6A:NM_014494:exon19:c.G4787A:p.R1596H	16p12.1	.	.	D	D	D	D	T	.
CP111	chr11	5529877	5529877	G	T	exonic	UBQLN3	nonsynonymous SNV	UBQLN3:NM_001347096:exon2:c.C912A:p.N304K,UBQLN3:NM_017481:exon2:c.C912A:p.N304K	11p15.4	.	.	D	D	D	D	T	.
CP111	chrX	52891654	52891654	T	G	exonic	XAGE3	nonsynonymous SNV	XAGE3:NM_130776:exon5:c.A329C:p.Q110P,XAGE3:NM_133179:exon5:c.A329C:p.Q110P	Xp11.22	.	.	D	D	.	N	T	.
CP12	chr17	56296567	56296567	C	T	exonic	MKS1	nonsynonymous SNV	MKS1:NM_001321269:exon1:c.G25A:p.D9N,MKS1:NM_001330397:exon1:c.G25A:p.D9N,MKS1:NM_017777:exon1:c.G25A:p.D9N	17q22	.	.	D	D	U	D	T	.
CP13	chr1	114442527	114442527	T	C	exonic	AP4B1	nonsynonymous SNV	AP4B1:NM_001308312:exon2:c.A609G:p.I203M,AP4B1:NM_001253852:exon5:c.A1113G:p.I371M,AP4B1:NM_001253853:exon6:c.A816G:p.I272M,AP4B1:NM_006594:exon6:c.A1113G:p.I371M	1p13.2	.	.	T	D	D	D	T	.
CP13	chr1	40434269	40434269	T	A	exonic	MFSD2A	nonsynonymous SNV	MFSD2A:NM_001287808:exon11:c.T913A:p.S305T,MFSD2A:NM_001349822:exon12:c.T1297A:p.S433T,MFSD2A:NM_001136493:exon13:c.T1420A:p.S474T,MFSD2A:NM_001287809:exon13:c.T1264A:p.S422T,MFSD2A:NM_001349821:exon13:c.T1375A:p.S459T,MFSD2A:NM_001349823:exon13:c.T1036A:p.S346T,MFSD2A:NM_032793:exon13:c.T1381A:p.S461T	1p34.2	.	.	T	B	N	D	D	.
CP13	chr2	152314401	152314401	A	T	exonic	RIF1	nonsynonymous SNV	RIF1:NM_001177665:exon23:c.A2779T:p.I927F,RIF1:NM_001177663:exon24:c.A2779T:p.I927F,RIF1:NM_001177664:exon24:c.A2779T:p.I927F,RIF1:NM_018151:exon24:c.A2779T:p.I927F	2q23.3	.	.	D	D	N	D	T	.
CP13	chr3	181430610	181430610	C	G	exonic	SOX2	nonsynonymous SNV	SOX2:NM_003106:exon1:c.C462G:p.N154K	3q26.33	.	.	T	P	D	D	D	.
CP133	chr6	170179332	170179332	G	T	exonic	ERMARD	nonsynonymous SNV	ERMARD:NM_001278532:exon16:c.G1416T:p.E472D,ERMARD:NM_001278533:exon16:c.G1575T:p.E525D,ERMARD:NM_001278531:exon17:c.G1653T:p.E551D,ERMARD:NM_018341:exon17:c.G1794T:p.E598D	6q27	.	.	T	D	D	N	T	.
CP133	chr12	102142891	102142891	A	C	exonic	GNPTAB	nonsynonymous SNV	GNPTAB:NM_024312:exon20:c.T3681G:p.F1227L	12q23.2	.	.	T	D	D	D	D	.
CP133	chr17	58132884	58132884	C	A	exonic	HEATR6	nonsynonymous SNV	HEATR6:NM_022070:exon14:c.G2281T:p.V761F	17q23.1	.	.	D	P	D	D	T	.
CP133	chr12	10565195	10565195	C	A	exonic	KLRC3	nonsynonymous SNV	KLRC3:NM_002261:exon7:c.G699T:p.L233F	12p13.2	.	.	D	D	.	N	T	.
CP133	chr2	165946973	165946973	C	T	exonic	SCN3A	nonsynonymous SNV	SCN3A:NM_001081676:exon28:c.G5543A:p.R1848H,SCN3A:NM_001081677:exon28:c.G5543A:p.R1848H,SCN3A:NM_006922:exon28:c.G5690A:p.R1897H	2q24.3	.	.	D	D	D	D	D	.
CP15	chr19	15989696	15989696	G	C	exonic	CYP4F2	nonsynonymous SNV	CYP4F2:NM_001082:exon13:c.C1448G:p.A483G	19p13.12	rs3952537	ID=COSM225400;OCCURENCE=1(breast),6(haematopoietic_and_lymphoid_tissue),2(urinary_tract),2(skin),1(lung),6(thyroid),3(upper_aerodigestive_tract),1(large_intestine),1(central_nervous_system),2(biliary_tract)	D	B	U	D	T	.
CP15	chr13	25021263	25021263	T	C	exonic	PARP4	nonsynonymous SNV	PARP4:NM_006437:exon26:c.A3176G:p.Q1059R	13q12.12	rs77269056	ID=COSM3813619;OCCURENCE=4(breast),5(haematopoietic_and_lymphoid_tissue),1(urinary_tract),1(pancreas),1(liver),2(oesophagus),1(skin),2(prostate),2(lung),3(thyroid),16(upper_aerodigestive_tract),2(large_intestine),3(central_nervous_system)	D	D	D	D	T	.
CP16	chr3	41266110	41266110	A	C	exonic	CTNNB1	nonsynonymous SNV	CTNNB1:NM_001098209:exon3:c.A107C:p.H36P,CTNNB1:NM_001098210:exon3:c.A107C:p.H36P,CTNNB1:NM_001904:exon3:c.A107C:p.H36P,CTNNB1:NM_001330729:exon4:c.A86C:p.H29P	3p22.1	.	ID=COSM5678;OCCURENCE=41(liver),2(adrenal_gland),1(large_intestine),1(soft_tissue),10(kidney),1(pituitary)	D	P	D	D	T	.
CP16	chr4	122853453	122853453	C	G	exonic	TRPC3	nonsynonymous SNV	TRPC3:NM_003305:exon1:c.G741C:p.K247N,TRPC3:NM_001130698:exon2:c.G960C:p.K320N	4q27	.	.	T	B	D	D	T	.
CP176	chr19	6714063	6714063	G	T	exonic	C3	nonsynonymous SNV	C3:NM_000064:exon7:c.C713A:p.P238H	19p13.3	.	.	D	D	D	N	T	.
CP177	chr22	50191695	50191695	T	G	exonic	BRD1	nonsynonymous SNV	BRD1:NM_001349941:exon5:c.A1841C:p.Q614P,BRD1:NM_001304808:exon6:c.A1856C:p.Q619P,BRD1:NM_001304809:exon6:c.A1856C:p.Q619P,BRD1:NM_001349940:exon6:c.A2003C:p.Q668P,BRD1:NM_001349942:exon6:c.A314C:p.Q105P	22q13.33	.	.	D	D	D	D	T	.
CP177	chr15	69548464	69548464	A	G	exonic	GLCE	nonsynonymous SNV	GLCE:NM_001324091:exon3:c.A319G:p.I107V,GLCE:NM_015554:exon3:c.A319G:p.I107V,GLCE:NM_001324093:exon4:c.A319G:p.I107V,GLCE:NM_001324094:exon4:c.A319G:p.I107V	15q23	.	.	D	P	D	D	T	.
CP177	chr3	128810120	128810120	T	C	exonic	RAB43	nonsynonymous SNV	RAB43:NM_198490:exon3:c.A458G:p.Y153C,RAB43:NM_001204883:exon4:c.A458G:p.Y153C,RAB43:NM_001204884:exon4:c.A458G:p.Y153C,RAB43:NM_001204885:exon4:c.A458G:p.Y153C,RAB43:NM_001204886:exon4:c.A458G:p.Y153C	3q21.3	.	.	D	B	.	D	T	.
CP18	chr2	183129067	183129067	G	A	exonic	PDE1A	nonsynonymous SNV	PDE1A:NM_001258313:exon2:c.C128T:p.A43V,PDE1A:NM_005019:exon2:c.C176T:p.A59V,PDE1A:NM_001003683:exon3:c.C176T:p.A59V,PDE1A:NM_001258312:exon3:c.C188T:p.A63V	2q32.1	.	.	D	D	D	D	T	.
CP18	chr1	43913240	43913240	T	A	exonic	SZT2	nonsynonymous SNV	SZT2:NM_015284:exon66:c.T9140A:p.L3047H	1p34.2	.	.	D	D	D	N	.	.
CP19	chr15	91304264	91304264	A	G	exonic	BLM	nonsynonymous SNV	BLM:NM_000057:exon7:c.A1661G:p.D554G,BLM:NM_001287247:exon7:c.A1661G:p.D554G,BLM:NM_001287248:exon7:c.A536G:p.D179G,BLM:NM_001287246:exon8:c.A1661G:p.D554G	15q26.1	.	.	T	D	D	D	T	.
CP19	chr17	18059601	18059601	C	G	exonic	MYO15A	nonsynonymous SNV	MYO15A:NM_016239:exon47:c.C8552G:p.A2851G	17p11.2	.	.	D	D	.	D	D	.
CP19	chr2	15613455	15613455	T	C	exonic	NBAS	nonsynonymous SNV	NBAS:NM_015909:exon16:c.A1616G:p.Y539C	2p24.3	.	.	D	D	D	D	T	.
CP19	chr3	9425961	9425961	G	A	exonic	THUMPD3	nonsynonymous SNV	THUMPD3:NM_001114092:exon9:c.G1301A:p.C434Y,THUMPD3:NM_015453:exon9:c.G1301A:p.C434Y	3p25.3	.	.	D	D	D	D	T	.
CP20	chr14	21896241	21896241	C	T	exonic	CHD8	nonsynonymous SNV	CHD8:NM_001170629:exon3:c.G1388A:p.R463Q,CHD8:NM_020920:exon4:c.G551A:p.R184Q	14q11.2	.	.	D	D	D	D	T	.
CP20	chr3	41266103	41266103	G	A	exonic	CTNNB1	nonsynonymous SNV	CTNNB1:NM_001098209:exon3:c.G100A:p.G34R,CTNNB1:NM_001098210:exon3:c.G100A:p.G34R,CTNNB1:NM_001904:exon3:c.G100A:p.G34R,CTNNB1:NM_001330729:exon4:c.G79A:p.G27R	3p22.1	rs121913399	ID=COSM5686;OCCURENCE=1(female_genital_tract_(site_indeterminate)),34(liver),2(adrenal_gland),2(large_intestine),19(central_nervous_system),6(ovary),5(stomach),1(soft_tissue),1(urinary_tract),15(pancreas),4(pituitary),7(skin),4(lung),1(testis),12(endometrium)	D	D	D	D	T	.
CP20	chr2	109522772	109522772	A	T	exonic	EDAR	nonsynonymous SNV	EDAR:NM_022336:exon11:c.T1016A:p.V339D	2q12.3	.	.	D	D	D	D	D	.
CP21	chr12	89992968	89992968	T	G	exonic	ATP2B1	nonsynonymous SNV	ATP2B1:NM_001001323:exon19:c.A3277C:p.I1093L,ATP2B1:NM_001682:exon19:c.A3277C:p.I1093L	12q21.33	.	.	T	B	D	D	D	.
CP21	chr12	89992969	89992969	C	A	exonic	ATP2B1	nonsynonymous SNV	ATP2B1:NM_001001323:exon19:c.G3276T:p.E1092D,ATP2B1:NM_001682:exon19:c.G3276T:p.E1092D	12q21.33	.	.	T	B	D	D	D	.
CP21	chr21	30433860	30433860	G	T	exonic	CCT8	nonsynonymous SNV	CCT8:NM_001282909:exon11:c.C1022A:p.A341E,CCT8:NM_001282908:exon12:c.C1088A:p.A363E,CCT8:NM_006585:exon12:c.C1241A:p.A414E,CCT8:NM_001282907:exon13:c.C1184A:p.A395E	21q21.3	.	.	D	D	D	D	D	.
CP21	chr3	41266098	41266098	A	G	exonic	CTNNB1	nonsynonymous SNV	CTNNB1:NM_001098209:exon3:c.A95G:p.D32G,CTNNB1:NM_001098210:exon3:c.A95G:p.D32G,CTNNB1:NM_001904:exon3:c.A95G:p.D32G,CTNNB1:NM_001330729:exon4:c.A74G:p.D25G	3p22.1	rs121913396	ID=COSM5681;OCCURENCE=53(liver),1(adrenal_gland),3(cervix),4(large_intestine),6(central_nervous_system),3(ovary),1(NS),9(stomach),1(urinary_tract),3(soft_tissue),11(pancreas),1(pituitary),6(skin),1(prostate),1(lung),2(small_intestine),6(endometrium)	D	D	D	D	T	.
CP21	chr5	37046261	37046261	C	G	exonic	NIPBL	nonsynonymous SNV	NIPBL:NM_015384:exon38:c.C6549G:p.H2183Q,NIPBL:NM_133433:exon38:c.C6549G:p.H2183Q	5p13.2	.	.	T	B	D	D	T	.
CP22	chr20	23066183	23066183	G	A	exonic	CD93	nonsynonymous SNV	CD93:NM_012072:exon1:c.C647T:p.P216L	20p11.21	.	.	D	D	D	D	T	.
CP22	chrX	36321999	36321999	C	T	exonic	CFAP47	nonsynonymous SNV	CFAP47:NM_001304548:exon54:c.C8006T:p.T2669M	Xp21.1	.	ID=COSM5711622;OCCURENCE=1(haematopoietic_and_lymphoid_tissue)	D	D	.	N	T	.
CP22	chr6	169641951	169641951	C	T	exonic	THBS2	nonsynonymous SNV	THBS2:NM_003247:exon6:c.G797A:p.C266Y	6q27	.	.	D	D	U	D	D	.
CP22	chr7	99117813	99117813	G	C	exonic	ZKSCAN5	nonsynonymous SNV	ZKSCAN5:NM_001318082:exon5:c.G658C:p.V220L,ZKSCAN5:NM_014569:exon5:c.G658C:p.V220L,ZKSCAN5:NM_145102:exon5:c.G658C:p.V220L	7q22.1	.	.	T	D	D	D	T	.
CP23	chr7	122526280	122526280	G	A	exonic	CADPS2	nonsynonymous SNV	CADPS2:NM_001009571:exon1:c.C112T:p.R38W,CADPS2:NM_001167940:exon1:c.C112T:p.R38W,CADPS2:NM_017954:exon1:c.C112T:p.R38W	7q31.32	.	.	T	D	N	D	T	.
CP23	chr3	41266097	41266097	G	T	exonic	CTNNB1	nonsynonymous SNV	CTNNB1:NM_001098209:exon3:c.G94T:p.D32Y,CTNNB1:NM_001098210:exon3:c.G94T:p.D32Y,CTNNB1:NM_001904:exon3:c.G94T:p.D32Y,CTNNB1:NM_001330729:exon4:c.G73T:p.D25Y	3p22.1	rs28931588	ID=COSM5661;OCCURENCE=38(liver),1(large_intestine),31(central_nervous_system),4(biliary_tract),10(ovary),1(bone),13(stomach),1(urinary_tract),4(soft_tissue),18(pancreas),4(pituitary),15(skin),7(prostate),4(lung),2(small_intestine),39(endometrium)	D	D	D	D	T	.
CP23	chr1	109707148	109707148	T	G	exonic	KIAA1324	nonsynonymous SNV	KIAA1324:NM_001267048:exon3:c.T302G:p.L101R,KIAA1324:NM_020775:exon3:c.T302G:p.L101R	1p13.3	.	.	D	D	D	D	T	.
CP23	chr14	58056038	58056038	G	C	exonic	SLC35F4	nonsynonymous SNV	SLC35F4:NM_001206920:exon3:c.C480G:p.F160L,SLC35F4:NM_001306087:exon3:c.C483G:p.F161L	14q22.3	.	.	T	B	D	D	T	.
CP24	chr11	1862404	1862404	C	G	exonic	TNNI2	nonsynonymous SNV	TNNI2:NM_001145841:exon5:c.C420G:p.N140K	11p15.5	.	ID=COSM4031926;OCCURENCE=1(stomach)	D	D	D	D	D	.
CP25	chr4	103827752	103827752	A	G	exonic	SLC9B1	nonsynonymous SNV	SLC9B1:NM_001100874:exon10:c.T1136C:p.L379P,SLC9B1:NM_139173:exon10:c.T1136C:p.L379P	4q24	rs201513710	ID=COSM5956463;OCCURENCE=1(liver),3(haematopoietic_and_lymphoid_tissue)	D	D	D	D	T	.
CP31	chr21	45712900	45712900	G	A	exonic	AIRE	nonsynonymous SNV	AIRE:NM_000383:exon10:c.G1120A:p.G374R	21q22.3	.	ID=COSM3551341,COSM3551342;OCCURENCE=2(skin)	T	D	N	N	D	.
CP31	chr2	61336374	61336374	G	A	exonic	KIAA1841	nonsynonymous SNV	KIAA1841:NM_001330432:exon15:c.G1249A:p.G417R,KIAA1841:NM_001330434:exon15:c.G1534A:p.G512R,KIAA1841:NM_001129993:exon16:c.G1687A:p.G563R,KIAA1841:NM_001330433:exon16:c.G1687A:p.G563R,KIAA1841:NM_001330435:exon16:c.G1687A:p.G563R,KIAA1841:NM_001330436:exon16:c.G1687A:p.G563R,KIAA1841:NM_032506:exon16:c.G1687A:p.G563R	2p15	.	.	D	D	D	D	T	.
CP31	chr1	25549905	25549905	T	A	exonic	SYF2	nonsynonymous SNV	SYF2:NM_207170:exon6:c.A458T:p.K153I,SYF2:NM_015484:exon7:c.A584T:p.K195I	1p36.11	.	.	D	D	D	D	T	.
CP32	chr9	141013174	141013174	G	C	exonic	CACNA1B	nonsynonymous SNV	CACNA1B:NM_000718:exon43:c.G5984C:p.S1995T,CACNA1B:NM_001243812:exon43:c.G5984C:p.S1995T	9q34.3	.	.	D	P	N	D	T	.
CP32	chr3	41266103	41266103	G	C	exonic	CTNNB1	nonsynonymous SNV	CTNNB1:NM_001098209:exon3:c.G100C:p.G34R,CTNNB1:NM_001098210:exon3:c.G100C:p.G34R,CTNNB1:NM_001904:exon3:c.G100C:p.G34R,CTNNB1:NM_001330729:exon4:c.G79C:p.G27R	3p22.1	.	ID=COSM5684;OCCURENCE=2(ovary),1(bone),1(NS),1(stomach),3(soft_tissue),2(pancreas),12(liver),2(pituitary),1(skin),2(prostate),1(lung),2(central_nervous_system),2(endometrium)	D	D	D	D	T	.
CP32	chr22	37771418	37771418	T	C	exonic	ELFN2	nonsynonymous SNV	ELFN2:NM_052906:exon3:c.A157G:p.I53V	22q13.1	.	.	D	D	D	D	T	.
CP32	chr4	4283536	4283536	C	A	exonic	LYAR	nonsynonymous SNV	LYAR:NM_001145725:exon4:c.G211T:p.D71Y,LYAR:NM_017816:exon4:c.G211T:p.D71Y	4p16.3	.	.	D	D	D	D	T	.
CP32	chr7	128413798	128413798	G	A	exonic	OPN1SW	nonsynonymous SNV	OPN1SW:NM_001708:exon4:c.C832T:p.H278Y	7q32.1	.	.	D	D	D	D	T	.
CP32	chr13	21715030	21715030	C	G	exonic	SAP18	nonsynonymous SNV	SAP18:NM_005870:exon2:c.C135G:p.C45W	13q12.11	.	.	D	D	D	D	.	.
CP32	chr9	84607493	84607493	C	G	exonic	SPATA31D1	nonsynonymous SNV	SPATA31D1:NM_001001670:exon4:c.C2108G:p.P703R	9q21.32	.	.	D	D	N	N	T	.
CP33	chr7	92080051	92080051	A	T	exonic	GATAD1	nonsynonymous SNV	GATAD1:NM_021167:exon3:c.A412T:p.T138S	7q21.2	.	.	D	P	D	D	D	.
CP16	chr4	122853453	122853453	C	G	exonic	TRPC3	nonsynonymous SNV	TRPC3:NM_003305:exon1:c.G741C:p.K247N,TRPC3:NM_001130698:exon2:c.G960C:p.K320N	4q27	.	.	T	B	D	D	T	.
CP12	chr2	179422169	179422169	G	T	exonic	TTN	nonsynonymous SNV	TTN:NM_003319:exon157:c.C60625A:p.L20209M,TTN:NM_133432:exon158:c.C61000A:p.L20334M,TTN:NM_133437:exon158:c.C61201A:p.L20401M,TTN:NM_133378:exon278:c.C80116A:p.L26706M,TTN:NM_001256850:exon279:c.C82897A:p.L27633M,TTN:NM_001267550:exon329:c.C87820A:p.L29274M	2q31.2	.	.	D	D	.	D	T	.
CP111	chr11	5529877	5529877	G	T	exonic	UBQLN3	nonsynonymous SNV	UBQLN3:NM_001347096:exon2:c.C912A:p.N304K,UBQLN3:NM_017481:exon2:c.C912A:p.N304K	11p15.4	.	.	D	D	D	D	T	.
CP111	chrX	52891654	52891654	T	G	exonic	XAGE3	nonsynonymous SNV	XAGE3:NM_130776:exon5:c.A329C:p.Q110P,XAGE3:NM_133179:exon5:c.A329C:p.Q110P	Xp11.22	.	.	D	D	.	N	T	.
CP22	chr7	99117813	99117813	G	C	exonic	ZKSCAN5	nonsynonymous SNV	ZKSCAN5:NM_001318082:exon5:c.G658C:p.V220L,ZKSCAN5:NM_014569:exon5:c.G658C:p.V220L,ZKSCAN5:NM_145102:exon5:c.G658C:p.V220L	7q22.1	.	.	T	D	D	D	T	.
CP11	chr19	9492104	9492104	A	T	exonic	ZNF177	nonsynonymous SNV	ZNF177:NM_001172651:exon6:c.A1097T:p.K366I,ZNF177:NM_003451:exon9:c.A617T:p.K206I,ZNF559-ZNF177:NM_001172650:exon12:c.A617T:p.K206I	19p13.2	.	.	D	D	.	.	T	.
CP18	chr19	22155182	22155182	C	A	exonic	ZNF208	nonsynonymous SNV	ZNF208:NM_007153:exon4:c.G2654T:p.G885V	19p12	rs371288551	.	D	D	.	D	T	.
CP23	chr1	23688964	23688964	C	T	exonic	ZNF436	nonsynonymous SNV	ZNF436:NM_030634:exon3:c.G911A:p.R304K,ZNF436:NM_001077195:exon4:c.G911A:p.R304K	1p36.12	.	.	T	B	D	D	T	.
CP19	chr8	146033550	146033550	A	T	exonic	ZNF517	nonsynonymous SNV	ZNF517:NM_001317936:exon5:c.A1228T:p.I410F,ZNF517:NM_213605:exon5:c.A1249T:p.I417F	8q24.3	.	.	T	D	.	D	T	.
CP11	chr19	57175657	57175657	T	G	exonic	ZNF835	nonsynonymous SNV	ZNF835:NM_001005850:exon2:c.A910C:p.K304Q	19q13.43	.	.	D	D	.	N	T	.
