# Supplementary material for: Characterization of novel CTNNB1 mutation in Craniopharyngioma by whole-genome sequencing
Source: Mol Cancer. 2021 Dec 18;20:168. doi: 10.1186/s12943-021-01468-7 (PMC8684236; doi:10.1186/s12943-021-01468-7)
Supplement: Supplementary file 7 — Additional file 7: Table S6. Nonsense mutations identified in CP. [file 12943_2021_1468_MOESM7_ESM.xlsx]

## Sheet: Sheet1
Table S6: Nonsense mutation identified in Craniopharygioma
Sample	Chr	Start	End	Ref	Alt	Func.refGene	Gene.refGene	GeneDetail.refGene	ExonicFunc.refGene	AAChange.refGene	cytoBand	Domain
CP133	chr15	64067317	64067317	A	T	exonic	HERC1	.	stopgain	HERC1:NM_003922:exon2:c.T506A:p.L169X	15q22.31	.
CP133	chr15	101112217	101112217	G	A	exonic	LINS1	.	stopgain	LINS1:NM_001040616:exon6:c.C1276T:p.Q426X	15q26.3	.
CP21	chr10	101147595	101147595	C	T	exonic	CNNM1	.	stopgain	CNNM1:NM_001345888:exon8:c.C2359T:p.Q787X,CNNM1:NM_020348:exon8:c.C2359T:p.Q787X,CNNM1:NM_001345887:exon9:c.C2422T:p.Q808X,CNNM1:NM_001345889:exon9:c.C2422T:p.Q808X	10q24.2	.
CP22	chr5	150923338	150923338	G	-	exonic	FAT2	.	stopgain	FAT2:NM_001447:exon9:c.7350delC:p.Y2450X	5q33.1	Cadherin 21
CP32	chr1	150689621	150689621	A	C	exonic	HORMAD1	.	stopgain	HORMAD1:NM_001199829:exon3:c.T171G:p.Y57X,HORMAD1:NM_032132:exon3:c.T171G:p.Y57X	1q21.3	HORMA
CP32	chr14	101350483	101350483	C	A	exonic	RTL1	.	stopgain	RTL1:NM_001134888:exon1:c.G643T:p.E215X	14q32.2	.
CP33	chr14	50298971	50298971	T	-	exonic	NEMF	.	stopgain	NEMF:NM_001301732:exon9:c.760delA:p.I254X,NEMF:NM_004713:exon9:c.760delA:p.I254X	14q21.3	.
CP33	chr4	153249504	153249504	C	T	exonic	FBXW7	.	stopgain	FBXW7:NM_001013415:exon8:c.G920A:p.W307X,FBXW7:NM_018315:exon8:c.G1034A:p.W345X,FBXW7:NM_033632:exon9:c.G1274A:p.W425X,FBXW7:NM_001349798:exon11:c.G1274A:p.W425X	4q31.3	WD 2
CP33	chr22	26317302	26317302	C	T	exonic	MYO18B	.	stopgain	MYO18B:NM_001318245:exon34:c.C5446T:p.Q1816X,MYO18B:NM_032608:exon34:c.C5443T:p.Q1815X	22q12.1	.
